# Supplementary material for: An integrated study of Violae Herba (Viola philippica) and five adulterants by morphology, chemical compositions and chloroplast genomes: insights into its certified plant origin
Source: Chin Med. 2022 Mar 3;17:32. doi: 10.1186/s13020-022-00585-9 (PMC8892722; doi:10.1186/s13020-022-00585-9)
Supplement: Supplementary file 2 — Additional file 2: Table S2. Sample information of Viola philippica and its adulterants used for comparative studies. [file 13020_2022_585_MOESM2_ESM.xlsx]

## Sheet: Table S2
Additional file 2: Table S2. Sample information of Viola philippica and its adulterants used for comparative studies.
	V. inconspicua		V. betonicifolia		V. japonica		V. collina		V. philippica		V. prionantha
	Locality	Voucher No.	Locality	Voucher No.	Locality	Voucher No.	Locality	Voucher No.	Locality	Voucher No.	Locality	Voucher No.
S1	Maoshan Mountain, Jiangsu Province	CEJC20180326MS* rbcLa: OL469102 psbA-trnH: OL469112	Qinglongshan Mountain, Jiangsu Province	JYJC20180315QLS* rbcLa: OL469104 psbA-trnH: OL469114	Langya Mountain, Anhui Province	LTC20180408LYS	Fangshan Mountain, Jiangsu Province	QGJC20180314FS* rbcLa: OL469101 psbA-trnH: OL469111	Qinglongshan Mountain, Jiangsu Province	ZHDD20180315QLS	Changbai Mountain，Jilin Province	ZKJC20180421CBS
S2	Changde City, Hunan Province	CEJC20180416CD	Yixing City, Jiangsu Province	JYJC20180412YX	Dashushan Mountain, Anhui Province	LTC20180323DSS	Changbai Mountain，Jilin Province	QGJC20180421CBS	Laoshan Mountain, Jiangsu Province	ZHDD20180313LS* rbcLa: OL469100 psbA-trnH: OL469110	Weinan City, Shannxi Province	ZKJC20180419WN
S3	Qinglongshan Mountain, Jiangsu Province	CEJC20180315QLS	Langya Mountain, Anhui Province	JYJC20180408LYS	Laoshan Mountain, Shandong Province	LTC20180313LS* rbcLa: OL469099 psbA-trnH: OL469109	Langya Mountain, Anhui Province	QGJC20180408LYS	Maoshan Mountain, Jiangsu Province	ZHDD20180326MS	Linyi City, Shandong Province	ZKJC20180507LY
S4	Hangzhou City, Zhejiang Province	CEJC20180322HZ	Cangnan County, Zhejiang Province	JYJC20180415CN	Maoshan Mountain, Jiangsu Province	LTC20180326MS	Dashushan Mountain, Anhui Province	QGJC20180323DSS	Dashushan Mountain, Anhui Province	ZHDD20180323DSS	Laoshan Mountain, Shandong Province	ZKJC20180414LS
S5	Guangzhou City, Guangdong Province	CEJC20180330GZ	Hangzhou City, Zhejiang Province	JYJC20180322HZ	Laoshan Mountain, Jiangsu Province	LTC20180313LS	Laoshan Mountain, Shandong Province (fruiting period)	QGJC20180429LS	Langya Mountain, Anhui Province	ZHDD20180408LYS	Laoshan Mountain, Shandong Province (fruiting period)	ZKJC20180429LS
S6	Liuzhou City, Guangxi Province	CEJC20180507LZ			Cangnan County, Zhejiang Province	LTC20180415CN	Maoshan Mountain, Jiangsu Province	QGJC20180326MS	Beijing (flower period)	ZHDD20180415BJ	Shidu, Beijing	ZKJC20180414BJSD* rbcLa: OL469103 psbA-trnH: OL469113
S7	Qingyuan City, Guangdong Province	CEJC20180507QY							Beijing (fruiting period)	ZHDD20180427BJ	Beijing (purple flowers)	ZKJC20180415BJZH rbcLa: OL469105 psbA-trnH: OL469115
S8	Shaoguan City, Guangdong Province	CEJC20180507SG							Qingdao City, Shandong Province	ZHDD20180414QD	Beijing (fruiting period)	ZKJC20180427BJGQ
S9											Beijing (pink flowers)	ZKJC20180415BJFH rbcLa: OL469106 psbA-trnH: OL469116
(*) The asterisk denotes that this species is used for TLC and mass spectrometry analysis
