# Supplementary material for: An integrated study of Violae Herba (Viola philippica) and five adulterants by morphology, chemical compositions and chloroplast genomes: insights into its certified plant origin
Source: Chin Med. 2022 Mar 3;17:32. doi: 10.1186/s13020-022-00585-9 (PMC8892722; doi:10.1186/s13020-022-00585-9)
Supplement: Supplementary file 9 — Additional file 9: Table S8. RNA editing sites of the cp genomes of six Viola species. [file 13020_2022_585_MOESM9_ESM.xlsx]

## Sheet: Table S8
Additional file 9: Table S8. RNA editing sites of the cp genomes of six Viola species. (Cut-off value = 0.8)
No.	Gene	Nucleotide position						Condon (amino acid) change	Score
		V. inconspicua	V. betonicifolia	V. japonica	V. collina	V. philippica	V. prionantha
1	matK	-	203	-	203	-	-	ACG(T)=>ATG(M)	0.86
2		280	280	280	280	280	280	CAT(H)=>TAT(Y)	1
3		544	544	544	544	544	544	CTC(L)=>TTC(F)	0.86
4		652	-	652	652	652	652	CAT(H)=>TAT(Y)	1
5		887	887	887	887	887	887	CCG(P)=>CTG(L)	1
6		997	997	997	997	997	997	CTT(L)=>TTT(F)	0.86
7		1186	-	1186	1186	1186	1186	CGG(R)=>TGG(W)	1
8	atpF	92	92	92	92	92	92	CCA(P)=>CTA(L)	0.86
9	rps2	248	248	248	248	248	248	TCA(S)=>TTA(L)	1
10	rpoC2	679	679	679	679	679	679	CCT(P)=>TCT(S)	0.86
11		1444	1444	1444	-	1444	1444	CGC(R)=>TGC(C)	0.86
12		1585	1585	1585	1594	1585	1585	CTT(L)=>TTT(F)	1
13		2287	2287	2287	2305	2287	2287	CGG(R)=>TGG(W)	1
14		2681	2681	2681	2699	2681	2681	TCG(S)=>TTG(L)	1
15		-	3163	-	-	-	-	CTT(L)=>TTT(F)	0.86
16		3746	3746	3746	3764	3746	3746	TCA(S)=>TTA(L)	0.86
17	rpoC1	62	62	62	62	62	62	TCA(S)=>TTA(L)	1
18		1468	1468	1468	-	1468	1468	CGT(R)=>TGT(C)	1
19		1571	1571	1571	1571	1571	1571	ACG(T)=>ATG(M)	0.86
20		1897	1897	1897	1897	1897	1897	CCT(P)=>TCT(S)	1
21	rpoB	338	338	338	338	338	338	TCT(S)=>TTT(F)	1
22		551	551	551	551	551	551	TCA(S)=>TTA(L)	1
23		566	566	566	566	566	566	TCG(S)=>TTG(L)	1
24	rps14	80	80	80	80	80	80	TCA(S)=>TTA(L)	1
25		149	149	149	149	149	149	TCA(S)=>TTA(L)	1
26	ycf3	17	17	17	17	17	17	ACA(T)=>ATA(I)	0.83
27	accD	-	-	-	803	-	-	TCG(S)=>TTG(L)	0.8
28		-	-	-	1412	-	-	CCA(P)=>CTA(L)	1
29	psaI	83	83	83	83	83	83	TCT(S)=>TTT(F)	0.86
30	psbF	77	77	77	77	77	77	TCT(S)=>TTT(F)	1
31	clpP	556	556	556	556	556	556	CAT(H)=>TAT(Y)	1
32	petB	611	611	611	611	611	611	CCA(P)=>CTA(L)	1
33	rpoA	896	893	893	893	893	893	TCG(S)=>TTG(L)	1
34	rpl2	593	593	593	596	593	593	GCT(A)=>GTT(V)	0.86
35	ndhF	586	586	586	586	586	586	CTT(L)=>TTT(F)	0.8
36		1928	1928	1928	1928	1928	1928	GCT(A)=>GTT(V)	0.8
37	ndhD	20	20	20	20	20	20	ACG(T)=>ATG(M)	1
38		65	65	65	65	65	65	TCC(S)=>TTC(F)	0.8
39		563	563	563	563	563	563	GCC(A)=>GTC(V)	1
40		617	617	617	617	617	617	TCA(S)=>TTA(L)	1
41		692	692	692	692	692	692	TCG(S)=>TTG(L)	1
42		896	896	896	896	896	896	TCA(S)=>TTA(L)	1
43		1124	1124	1124	1124	1124	1124	ACC(T)=>ATC(I)	1
44		1417	1417	1417	1417	1417	1417	CTT(L)=>TTT(F)	0.8
45	ndhG	314	314	314	314	314	314	ACA(T)=>ATA(I)	0.8
46	ndhA	326	326	326	326	326	326	ACT(T)=>ATT(I)	1
47		341	341	341	341	341	341	TCA(S)=>TTA(L)	1
48		-	566	566	566	-	566	TCA(S)=>TTA(L)	1
49	ndhB	149	149	149	149	149	149	TCA(S)=>TTA(L)	1
50		467	467	467	467	467	467	CCA(P)=>CTA(L)	1
51		586	586	586	586	586	586	CAT(H)=>TAT(Y)	1
52		611	611	611	611	611	611	TCG(S)=>TTG(L)	0.8
53		746	746	746	746	746	746	TCT(S)=>TTT(F)	1
54		830	830	830	830	830	830	TCA(S)=>TTA(L)	1
55		836	836	836	836	836	836	TCA(S)=>TTA(L)	1
56		1255	1255	1255	1255	1255	1255	CAT(H)=>TAT(Y)	1
57		1481	1481	1481	1481	1481	1481	CCA(P)=>CTA(L)	1
