# Supplementary material for: An integrated study of Violae Herba (Viola philippica) and five adulterants by morphology, chemical compositions and chloroplast genomes: insights into its certified plant origin
Source: Chin Med. 2022 Mar 3;17:32. doi: 10.1186/s13020-022-00585-9 (PMC8892722; doi:10.1186/s13020-022-00585-9)
Supplement: Supplementary file 10 — Additional file 10: Table S9. The GC content in different positions of codons of six Viola species. [file 13020_2022_585_MOESM10_ESM.xlsx]

## Sheet: Table S9
Additional file 10: Table S9. The GC content in different positions of codons of six Viola species.
	CDS (bp)	Codons	GC all (%)	GC1 (%)	GC2 (%)	GC3 (%)
V. inconspicua	78969	26323	37.2	44.93	37.4	29.28
V. betonicifolia	78930	26310	37.23	44.97	37.43	29.28
V. japonica	78927	26309	37.21	44.94	37.43	29.28
V. collina	78969	26323	37.3	44.96	37.48	29.47
V. philippica	78921	26307	37.2	44.94	37.4	29.25
V. prionantha	78891	26297	37.2	44.92	37.43	29.25
GC1-3 indicates the GC content of the first to third position of codons.
