# Supplementary material for: An integrated study of Violae Herba (Viola philippica) and five adulterants by morphology, chemical compositions and chloroplast genomes: insights into its certified plant origin
Source: Chin Med. 2022 Mar 3;17:32. doi: 10.1186/s13020-022-00585-9 (PMC8892722; doi:10.1186/s13020-022-00585-9)
Supplement: Supplementary file 11 — Additional file 11: Table S10. Codon-anticodon recognition patterns and codon usage of cp genomes of six Viola species. [file 13020_2022_585_MOESM11_ESM.xlsx]

## Sheet: Table S10
Additional 11: Table S10. Codon-anticodon recognition patterns and codon usage of cp genomes of six Viola species.
Amino acid	Codon	RSCU						Number						tRNA
		V. inconspicua	V. betonicifolia	V. japonica	V. collina	V. philippica	V. prionantha	V. inconspicua	V. betonicifolia	V. japonica	V. collina	V. philippica	V. prionantha
Phe	UUU	1.36	1.37	1.36	1.36	1.36	1.36	1043	1048	1046	1040	1043	1044
Phe	UUC	0.64	0.63	0.64	0.64	0.64	0.64	493	483	488	491	490	490	trnF-GAA
Leu	UUA	1.97	1.98	1.97	1.98	1.97	1.97	923	926	919	922	922	920	trnL-UAA
Leu	UUG	1.21	1.2	1.22	1.2	1.21	1.21	567	560	569	557	567	567	trnL-CAA
Leu	CUU	1.26	1.26	1.26	1.26	1.26	1.26	590	587	589	589	589	587
Leu	CUC	0.38	0.37	0.38	0.38	0.38	0.38	177	174	176	177	177	176
Leu	CUA	0.81	0.81	0.81	0.79	0.81	0.81	377	377	376	369	379	378	trnL-UAG
Leu	CUG	0.37	0.38	0.37	0.39	0.37	0.37	174	179	173	180	172	174
Ile	AUU	1.48	1.49	1.49	1.49	1.49	1.48	1131	1132	1135	1131	1133	1130
Ile	AUC	0.55	0.54	0.54	0.55	0.54	0.55	416	411	415	418	412	416	trnI-GAU
Ile	AUA	0.97	0.97	0.97	0.96	0.97	0.97	739	738	737	734	738	738	trnI-CAU
Met	AUG	1	1	1	1	1	1	602	604	603	605	602	601	trnfM-CAU, trnM-CAU
Val	GUU	1.48	1.48	1.47	1.48	1.48	1.48	523	523	518	520	522	522
Val	GUC	0.46	0.47	0.47	0.47	0.47	0.47	164	164	167	165	165	165	trnV-GAC
Val	GUA	1.48	1.48	1.49	1.5	1.48	1.48	522	521	524	527	523	521	trnV-UAC
Val	GUG	0.57	0.57	0.57	0.56	0.57	0.57	202	201	199	198	202	201
Ser	UCU	1.64	1.62	1.64	1.61	1.64	1.64	554	549	555	548	554	554
Ser	UCC	0.99	1	0.98	1.01	0.98	0.98	334	340	330	344	331	332	trnS-GGA
Ser	UCA	1.24	1.23	1.25	1.21	1.24	1.24	421	418	421	410	419	420	trnS-UGA
Ser	UCG	0.56	0.57	0.56	0.6	0.57	0.57	191	192	190	203	191	191
Ser	AGU	1.19	1.18	1.19	1.18	1.19	1.19	401	399	402	399	402	402
Ser	AGC	0.38	0.4	0.38	0.39	0.38	0.38	129	135	128	133	129	129	trnS-GCU
Pro	CCU	1.59	1.59	1.59	1.57	1.59	1.6	417	415	416	412	415	416
Pro	CCC	0.75	0.75	0.75	0.73	0.75	0.75	196	196	196	192	196	195
Pro	CCA	1.08	1.07	1.08	1.1	1.08	1.07	282	280	282	288	281	280	trnP-UGG
Pro	CCG	0.58	0.59	0.58	0.6	0.58	0.58	151	153	152	157	151	151
Thr	ACU	1.63	1.62	1.62	1.65	1.63	1.62	542	538	541	549	543	542
Thr	ACC	0.69	0.69	0.7	0.68	0.7	0.7	231	230	232	225	232	232	trnT-GGU
Thr	ACA	1.24	1.26	1.24	1.25	1.24	1.24	415	419	414	415	415	415	trnT-UGU
Thr	ACG	0.44	0.43	0.44	0.42	0.43	0.44	146	143	147	141	145	146
Ala	GCU	1.81	1.82	1.81	1.82	1.81	1.81	615	619	617	622	616	617
Ala	GCC	0.62	0.62	0.62	0.62	0.62	0.62	210	211	211	211	210	210
Ala	GCA	1.07	1.07	1.07	1.07	1.07	1.07	365	365	363	365	364	365	trnA-UGC
Ala	GCG	0.5	0.49	0.5	0.49	0.5	0.5	170	168	170	166	170	169
Tyr	UAU	1.64	1.64	1.64	1.64	1.64	1.64	805	807	804	805	804	806
Tyr	UAC	0.36	0.36	0.36	0.36	0.36	0.36	174	175	174	175	174	174	trnY-GUA
TER*	UAA	1.79	1.82	1.82	1.82	1.82	1.86	50	51	51	51	51	52
TER*	UAG	0.71	0.68	0.68	0.64	0.68	0.61	20	19	19	18	19	17
TER*	UGA	0.5	0.5	0.5	0.54	0.5	0.54	14	14	14	15	14	15
His	CAU	1.53	1.52	1.53	1.53	1.53	1.53	481	481	482	486	483	479
His	CAC	0.47	0.48	0.47	0.47	0.47	0.47	149	151	150	150	149	149	trnH-GUG
Gln	CAA	1.56	1.56	1.56	1.55	1.56	1.56	739	738	737	737	739	737	trnQ-UUG
Gln	CAG	0.44	0.44	0.44	0.45	0.44	0.44	208	207	208	212	207	208
Asn	AAU	1.52	1.52	1.52	1.51	1.52	1.52	989	990	989	983	990	992
Asn	AAC	0.48	0.48	0.48	0.49	0.48	0.48	316	315	314	318	316	315	trnN-GUU
Lys	AAA	1.5	1.51	1.5	1.5	1.5	1.5	1104	1102	1101	1100	1103	1101	trnK-UUU
Lys	AAG	0.5	0.49	0.5	0.5	0.5	0.5	367	362	364	367	364	363
Asp	GAU	1.59	1.59	1.59	1.59	1.59	1.59	851	854	852	852	851	852
Asp	GAC	0.41	0.41	0.41	0.41	0.41	0.41	222	217	223	223	222	221	trnD-GUC
Glu	GAA	1.54	1.54	1.55	1.54	1.54	1.54	1050	1051	1051	1041	1050	1047	trnE-UUC
Glu	GAG	0.46	0.46	0.45	0.46	0.46	0.46	310	314	309	315	310	310
Cys	UGU	1.56	1.55	1.56	1.52	1.54	1.56	235	233	235	232	234	235
Cys	UGC	0.44	0.45	0.44	0.48	0.46	0.44	67	67	67	73	69	67	trnC-GCA
Trp	UGG	1	1	1	1	1	1	449	450	450	449	449	449	trnW-CCA
Arg	CGU	1.28	1.27	1.27	1.26	1.27	1.28	328	325	328	323	327	329	trnR-ACG
Arg	CGC	0.44	0.44	0.44	0.43	0.44	0.43	112	113	112	111	113	111
Arg	CGA	1.36	1.35	1.35	1.33	1.35	1.36	350	344	348	341	347	349
Arg	CGG	0.47	0.49	0.48	0.49	0.48	0.48	121	124	123	126	123	122
Arg	AGA	1.8	1.83	1.81	1.85	1.81	1.81	463	469	466	473	463	464	trnR-UCU
Arg	AGG	0.65	0.62	0.65	0.64	0.65	0.65	166	159	167	164	166	166
Gly	GGU	1.31	1.3	1.32	1.29	1.32	1.31	581	577	582	572	582	582
Gly	GGC	0.4	0.41	0.4	0.41	0.4	0.4	176	181	176	182	175	175	trnG-GCC
Gly	GGA	1.62	1.61	1.61	1.61	1.62	1.61	715	716	711	715	715	714	trnG-UCC
Gly	GGG	0.67	0.69	0.68	0.7	0.67	0.68	298	306	301	311	298	300
* Termination codon, RSCU: Relative synonymous codon usage.
