# Supplementary material for: An integrated study of Violae Herba (Viola philippica) and five adulterants by morphology, chemical compositions and chloroplast genomes: insights into its certified plant origin
Source: Chin Med. 2022 Mar 3;17:32. doi: 10.1186/s13020-022-00585-9 (PMC8892722; doi:10.1186/s13020-022-00585-9)
Supplement: Supplementary file 12 — Additional file 12: Table S11. Motif types and amounts of SSRs in six Viola species. Table S12. SSR numbers in different parts of the six Viola species. Table S13. The distribution of SSRs in the cp genomes of six Viola species. [file 13020_2022_585_MOESM12_ESM.xlsx]

## Sheet: Table S11
Additional file 12: Table S11-1. Motif types and amounts of SSRs in V. inconspicua.
	Repeats	3	4	5	6	7	8	9	10	11	12	13	14	total
Mono-	A	-	-	-	-	-	-	-		1	1			2
	C	-	-	-	-	-	-	-	1	1	1			3
	T	-	-	-	-	-	-	-	9	3	1	1	1	15
Di-	AT	-	-	3		1		1						5
	TA	-	-	3	1		1	2						7
Tri-	GAA	-	1											1
	TAA	-	1											1
	TAT	-	2											2
	TTC	-	1											1
Tetra-	AAAT	1												1
	AATA	2												2
	AATT	1	1											2
	ATTT	1												1
	GAAA	1												1
	TAAA	1												1
	TATT	1												1
	TTGA	1												1
	TTTA	2												2
Penta-	CAAAT	1												1
Hexa-	-													0
Additional file 12: Table S11-2. Motif types and amounts of SSRs in V. betonicifolia.
	Repeats	3	4	5	6	7	8	9	10	11	12	13	14	total
Mono-	A	-	-	-	-	-	-	-	5		1			6
	C	-	-	-	-	-	-	-				1		1
	T	-	-	-	-	-	-	-	7	1	2	1	1	12
Di-	AT	-	-	3										3
	TA	-	-	5	1	1								7
Tri-	ATA	-	1											1
	GAA	-	1											1
	TAT	-	2											2
	TTC	-	1											1
Tetra-	AAAT	1												1
	AATA	1												1
	AATT	2												2
	GAAA	1												1
	TAAA		1											1
	TAAT	1												1
	TATT	1												1
	TTAA	1												1
	TTGA	2												2
	TTTA	1												1
Penta-	ATGAA	1												1
	CAAAT	1												1
	TATAT	1												1
	TATTA	2												2
Hexa-	-													0
Additional file 12: Table S11-3. Motif types and amounts of SSRs in V. japonica.
	Repeats	3	4	5	6	7	8	9	10	11	12	13	14	total
Mono-	A	-	-	-	-	-	-	-	3		1			4
	C	-	-	-	-	-	-	-	2		1			3
	T	-	-	-	-	-	-	-	8	1	2	1	1	13
Di-	AT	-	-	4	1	2								7
	TA	-	-	3	3	2								8
Tri-	GAA	-	1											1
	TAA	-	1											1
	TAT	-	2											2
	TTC	-	1											1
Tetra-	AAAT	1												1
	AATA	1												1
	AATT	2												2
	ATTT	1												1
	GAAA	1												1
	TAAA	1												1
	TATT	1												1
	TTGA	1												1
Penta-	CAAAT	1												1
Hexa-	-
Additional file 12: Table S11-4. Motif types and amounts of SSRs in V. collina.
	Repeats	3	4	5	6	7	8	9	10	11	12	13	14	total
Mono-	A	-	-	-	-	-	-	-	11	1	1			13
	C	-	-	-	-	-	-	-		1		1		2
	T	-	-	-	-	-	-	-	11	3	1	1	1	17
Di-	AT	-	-	4	1									5
	TA	-	-	4	1	1								6
Tri-	ATA	-	1											1
	GAA	-	1											1
	TAT	-	2											2
	TTC	-	1											1
Tetra-	AATA	1												1
	AATT	2												2
	ATAA	1												1
	ATTA	1												1
	GAAA	1												1
	TAAA	1												1
	TAAT	2												2
	TATT	1												1
	TTGA	1												1
	TTTA	1												1
Penta-	ATAAT	1												1
	CAAAT	1												1
	TTAAT	1												1
	TTTTA	1												1
Hexa-	-													0
Additional file 12: Table S11-5. Motif types and amounts of SSRs in V. philippica.
	Repeats	3	4	5	6	7	8	9	10	11	12	13	14	15	total
Mono-	A	-	-	-	-	-	-	-	3		1	1			5
	C	-	-	-	-	-	-	-						1	1
	T	-	-	-	-	-	-	-	11		1	1	1		14
Di-	AT	-	-	3		1	1								5
	TA	-	-	3	1	2		1							7
Tri-	GAA	-	1												1
	TAA	-	1												1
	TAT	-	2												2
	TTC	-	1												1
Tetra-	AAAT	1													1
	AATA	1													1
	AATT	2													2
	ATTT	1													1
	GAAA	1													1
	TAAA	1													1
	TATT	1													1
	TTGA	1													1
	TTTA	1													1
Penta-	CAAAT	1													1
Hexa-	-														0
Additional file 12: Table S11-6. Motif types and amounts of SSRs in V. prionantha.
	Repeats	3	4	5	6	7	8	9	10	11	12	13	14	total
Mono-	A	-	-	-	-	-	-	-	3		2	1		6
	C	-	-	-	-	-	-	-		2		1		3
	T	-	-	-	-	-	-	-	2	2	2	1	1	8
Di-	AT	-	-	3	1	1	1							6
	TA	-	-	3	1	3								7
Tri-	GAA	-	1											1
	TAA	-	1											1
	TAT	-	2											2
	TTC	-	1											1
Tetra-	AAAT	1												1
	AATA	1												1
	AATT	2												2
	ATTT	1												1
	GAAA	1												1
	TAAA	1												1
	TATT	1												1
	TTGA	1												1
	TTTA	1												1
Penta-	CAAAT	1												1
Hexa-	-													0

## Sheet: Table S12
Additional file 12: Table S12. SSR numbers in different parts of the six Viola species.
	Mono-						Di-						Tri-
	V. inconspicua	V. betonicifolia	V. japonica	V. collina	V. philippica	V. prionantha	V. inconspicua	V. betonicifolia	V. japonica	V. collina	V. philippica	V. prionantha	V. inconspicua	V. betonicifolia	V. japonica	V. collina	V. philippica	V. prionantha
Non-coding region	14	13	14	25	14	12	10	8	13	9	10	11	3	3	3	3	3	3
CDS	6	6	6	6	6	5	2	2	2	2	2	2	2	2	2	2	2	2
tRNA	0	0	0	1	0	0	0	0	0	0	0	0	0	0	0	0	0	0
rRNA	0	0	0	0	0	0	0	0	0	0	0	0	0	0	0	0	0	0
LSC	13	11	14	22	12	11	10	8	13	11	10	11	3	1	3	1	3	3
SSC	7	6	6	6	6	6	0	0	0	0	0	0	0	0	0	0	0	0
IR	0	2	0	4	2	0	2	2	2	0	2	2	2	4	2	4	2	2
Additional file 12: Table S12. Cont.
	Tetra-						Penta-						Hexa-
	V. inconspicua	V. betonicifolia	V. japonica	V. collina	V. philippica	V. prionantha	V. inconspicua	V. betonicifolia	V. japonica	V. collina	V. philippica	V. prionantha	V. inconspicua	V. betonicifolia	V. japonica	V. collina	V. philippica	V. prionantha
Non-coding region	9	9	6	10	7	7	1	5	1	4	1	1	0	0	0	0	0	0
CDS	3	3	3	2	3	3	0	0	0	0	0	0	0	0	0	0	0	0
tRNA	0	0	0	0	0	0	0	0	0	0	0	0	0	0	0	0	0	0
rRNA	0	0	0	0	0	0	0	0	0	0	0	0	0	0	0	0	0	0
LSC	8	8	6	9	6	6	1	5	1	3	1	1	0	0	0	0	0	0
SSC	4	4	3	3	4	4	0	0	0	1	0	0	0	0	0	0	0	0
IR	0	0	0	0	0	0	0	0	0	0	0	0	0	0	0	0	0	0

## Sheet: Table S13
Additional file 12: Table S13. The distribution of SSRs in the cp genomes of six Viola species.
		V. inconspicua	V. betonicifolia	V. japonica	V. collina	V. philippica	V. prionantha
Intergenic region		32	33	34	46	30	32
Intron	trnK-UUU intron	-	-	-	1	-	-
	ycf3 intron	1	-	-	1	-	-
	trnL-UAAintron	-	1	-	-	-	-
	trnV-UAC intron	-	-	-	-	2	-
	clpP intron	2	2	2	-	2	1
	rpl16 intron	1	1	1	1	-	-
	rpl2 intron	-	-	-	2	-	-
	ndhA intron	1	1	-	-	1	1
CDS	rpoC2	2	2	2	2	2	2
	cemA	1	1	1	1	1	1
	rpoA	1	1	1	1	1	1
	rpl22	1	1	1	1	1	1
	ycf1	5	5	5	5	5	4
	ndhF	1	1	1	-	1	1
	ndhD	1	1	1	1	1	1
	ndhE	1	1	1	1	1	1
tRNA		-	-	-	1	-	-
LSC		35	33	37	46	32	32
SSC		11	10	9	10	10	10
IRs		4	8	4	8	6	4
