# Supplementary material for: An integrated study of Violae Herba (Viola philippica) and five adulterants by morphology, chemical compositions and chloroplast genomes: insights into its certified plant origin
Source: Chin Med. 2022 Mar 3;17:32. doi: 10.1186/s13020-022-00585-9 (PMC8892722; doi:10.1186/s13020-022-00585-9)
Supplement: Supplementary file 13 — Additional file 13: Table S14. Tandem repeat sequences of six Viola species. [file 13020_2022_585_MOESM13_ESM.xlsx]

## Sheet: Table S14-1
Additional file 13: Table S14-1. Tandem repeat sequences of V. inconspicua.
Species	Number	Motif size (bp)	Copy number	Location	Region	Repeat motif
V. inconspicua	1	19	2.1	IGS	LSC	TCTTATCTTTAATAAGATA
	2	14	2.1	IGS	LSC	TAAAGTAAAATCAA
	3	19	2.4	IGS	LSC	TATTATAATTATATATATA
	4	17	2.2	IGS	LSC	ATATCAATAACCTATTA
	5	30	2.2	IGS	LSC	TTAACTATTCTACATTTTGATCTCTAACTA
	6	19	2.1	Intron(trnG-UCC)	LSC	ATATTTTTTCTATATCTAT
	7	16	2.1	IGS	LSC	TACTTACTATATATTA
	8	20	3.5	IGS	LSC	TAATAGAAATTAATAAATAA
	9	11	3.2	IGS	LSC	AACATTTAATT
	10	30	2.2	IGS	LSC	AATATTTTAATATTTTATAAATAATAATAA
	11	10	5.2	IGS	LSC	AATATTAATT
	12	17	2	IGS	LSC	ATTCAATCTTCTACCAC
	13	31	2.4	IGS	LSC	TATATATATATTATCTATCATATATATTTTA
	14	32	3.9	IGS	LSC	TATATTAATTATATATATTTTATATATATATA
	15	14	2.1	IGS	LSC	TTCATTATATTTAT
	16	22	4	IGS	LSC	TATATTTATTATATTTATACTT
	17	14	2.2	IGS	LSC	ATTCTGATATTAAA
	18	17	2.2	IGS	LSC	AAAAAAATGCAAAGAAT
	19	13	3.5	IGS	LSC	ATAATTAATTTCT
	20	14	2.1	IGS	LSC	TTCTATAATTAGAA
	21	10	3.7	IGS	LSC	TATATAATAA
	22	18	2.1	IGS	LSC	TATATAATAATATATAAA
	23	18	2.2	IGS	LSC	ATAATAATATATAAATAA
	24	17	4.1	IGS	LSC	TATAATATATAAATATA
	25	21	3.2	IGS	LSC	ATATATAATATATAATTTAGA
	26	14	3.4	IGS	LSC	AAATAACAAATACT
	27	27	2.2	IGS	LSC	ATTAATTTCCATTCTTAGTCATTCATA
	28	15	2	Intron(trnV-UAC)	LSC	TTAAATACTTAAAGA
	29	13	2	IGS	LSC	GATTAATTCAATA
	30	13	2	IGS	LSC	ATTAGTTGATAAT
	31	25	2	rbcL	LSC	AATTTGAATTCCAAGCAATGGATAC
	32	21	2.3	IGS	LSC	GATATACTATAATCGATATTA
	33	14	2	IGS	LSC	ATAACAATAAATAA
	34	15	4.5	IGS	LSC	TTATTTTTATAGTAT
	35	28	2.5	IGS	LSC	TATTTTTATTTATATTATTTTTTATAGA
	36	15	2	IGS	LSC	CAATTGGTCTACAAT
	37	23	2.5	IGS	LSC	TATTTAAATATTTAATTTATATA
	38	13	1.9	Intron(clpP)	LSC	TAGAATATGCTAC
	39	15	2.1	IGS	LSC	TCTTAAAAATATTAA
	40	13	4.4	IGS	LSC	TATATAAATTAAT
	41	12	3.6	IGS	LSC	ATTATATAGATT
	42	17	2.4	IGS	LSC	ATTATTATATAATTAAT
	43	21	2.1	IGS	LSC	TTCATATTTATTTAATTAATA
	44	24	2	rps11	LSC	TACGTCCATTCTTACGCGAACCAA
	45	13	2.1	IGS	LSC	ATTTAATTATTAT
	46	22	1.9	Intron(rpl16)	LSC	TTTTTTTACATATTTAATGTTT
	47	12	2.1	Intron(rpl16)	LSC	TTTATTTTTCTA
	48	20	2	Intron(rpl16)	LSC	TTCTATTTATAGATTTGTAG
	49	24	6.2	ycf2	IR	TTTGTCCAAGTCACTTCCTTTCTT
	50	19	2.4	ycf2	IR	TTCTTTTTGTCCAAGTTAC
	51	16	2.1	IGS	IR	ATAAATGAAATAGTTA
	52	16	2.1	IGS	IR	ATTAACTACTTCATTT
	53	20	2.4	ycf2	IR	GACAAAAAAGAAGAAACTTG
	54	24	6.2	ycf2	IR	ACAAAAAGAAAGGAAGTGACTTGG

## Sheet: Table S14-2
Additional file 13: Table S14-2. Tandem repeat sequences of V. betonicifolia.
Species	Number	Motif size (bp)	Copy number	Location	Region	Repeat motif
V. betonicifolia	1	8	6.3	IGS	LSC	TATTATTT
	2	24	2	IGS	LSC	TATTTTTTATTTTATTAATTTTAA
	3	13	2.1	IGS	LSC	TGATTTATAAAAA
	4	32	1.9	IGS	LSC	AATATATAATATAAAATATATAAGACTAAAAA
	5	20	2	IGS	LSC	TTTTTATTATAAATTATATA
	6	14	6.8	IGS	LSC	TATTATATATTATA
	7	22	4	IGS	LSC	TTTTTATTATATATTATATATA
	8	9	10.4	IGS	LSC	TATTATATA
	9	35	2.6	IGS	LSC	TATATATTATATATTTATTTATATTATTATATATA
	10	44	2.1	IGS	LSC	TATTATATAATTATTATATTATTTTATATATAATATATATAATA
	11	31	2.7	IGS	LSC	TTATTATATATATAATATATATTTATTTATA
	12	37	2.7	IGS	LSC	TATATATATTTAAAATATTTTATATATATATATATTA
	13	17	2.2	IGS	LSC	ATATCAATAACCTATTA
	14	12	2.1	IGS	LSC	AAAATATGATAT
	15	31	2.2	IGS	LSC	TTAACTATTACTACATTTTGATCTCTAACTA
	16	16	4.9	IGS	LSC	TATATATTATATATAC
	17	6	19.3	IGS	LSC	ATATAT
	18	19	4.8	IGS	LSC	AATAATAATAAAATTAATA
	19	25	2.2	IGS	LSC	AATATTTTAATATTTTATAAATAAT
	20	20	2	IGS	LSC	TTTTATAATTATAATAATAT
	21	27	1.9	IGS	LSC	TTTTATAATAATAATAAAATATTTATA
	22	11	4	IGS	LSC	AATTAATTAAG
	23	15	2.1	Intron(atpF)	LSC	TTCATTTAGAATCCT
	24	21	2	IGS	LSC	AGGGGAACGAAAAAAGCGAGA
	25	28	4.3	IGS	LSC	TATATTTATATATATTATATATATATTA
	26	34	2.4	IGS	LSC	TATATATTATATATATATTATCAATATATTTATA
	27	55	2.3	IGS	LSC	ATTATAATTATATATTTTATCATATATATTATATATATATATATAATATATATAT
	28	14	2.1	IGS	LSC	TTCATTATATTTAT
	29	23	2.3	IGS	LSC	TATATTCATTATATTTATTACAT
	30	14	2.2	IGS	LSC	ATTCTGATATTAAA
	31	12	3.3	IGS	LSC	ATATTTATACCC
	32	17	2.2	IGS	LSC	AAAAAAATGCAAAGAAT
	33	19	2.1	IGS	LSC	TAAATAGATAATAACTAAT
	34	28	3.2	IGS	LSC	TATATATAATATATATTTATTATTATAA
	35	18	2.6	IGS	LSC	ATAATATATATTTATTTT
	36	9	6.1	IGS	LSC	TATAATATA
	37	17	4.5	IGS	LSC	AATATATATAATATATA
	38	14	6.6	IGS	LSC	TTTATAATATATAA
	39	23	3.3	IGS	LSC	TATAATTATCTAATATATAATTA
	40	29	2.8	IGS	LSC	TAATATATAATTTAGAATAGAATAATTTC
	41	13	2	IGS	LSC	AACAAATACTAAA
	42	27	2.1	IGS	LSC	TATTATAATATATTATAAATCTATATA
	43	15	2	Intron(trnV-UAC)	LSC	TTAAATACTTAAAGA
	44	13	1.9	IGS	LSC	ATTAGTTGATAAT
	45	25	2	rbcL	LSC	AATTTGAATTCCAAGCAATGGATAC
	46	15	2.7	IGS	LSC	GATATACTATATTTA
	47	19	2	IGS	LSC	ATATTACTTAATAAGAAGA
	48	15	2	IGS	LSC	CAATTGGTCTACAAT
	49	8	10.5	IGS	LSC	TATTATTA
	50	19	2.1	IGS	LSC	TATACTATTAATATAATAT
	51	15	4.2	IGS	LSC	TATTATATATATTTA
	52	28	2.1	IGS	LSC	TATTATATATATTTATATATTTAATTTA
	53	23	2.7	IGS	LSC	TTATATTATATATATTTATAAAT
	54	8	7.5	IGS	LSC	TATTTATA
	55	14	3.6	IGS	LSC	ATTTATATTATTTA
	56	21	2.9	IGS	LSC	TATTTATATATTAAATATTTA
	57	12	3.7	IGS	LSC	ATTATATAAATT
	58	16	4.5	IGS	LSC	ATTATTATAGTTAATT
	59	12	4.6	IGS	LSC	ATTATATAGATT
	60	27	3.4	IGS	LSC	TAATTAATATAGTTAATTATATTATAA
	61	17	2.4	IGS	LSC	ATTATTATATAATTAAT
	62	15	4	IGS	LSC	ATTTAATTCATATTT
	63	24	2	rps11	LSC	TACGTCCATTCTTACGCGAACCAA
	64	12	2.8	IGS	LSC	TTTTATTAAAAA
	65	13	2.8	IGS	LSC	TTTTATTAAAAAA
	66	28	2	Intron(rpl16)	LSC	ATTTCAATTTATAGATTTGTAGATAATT
	67	23	5	ycf2	IR	TTTGTCCAAGTCACTTCCTTTTT
	68	21	5.1	ycf2	IR	TTTGTCCAAGTCACTTCTTTT
	69	16	2.1	IGS	IR	ATAAATGAAATAGTTA
	70	9	3.3	ycf1	IR	GAAAGTGAG
	71	16	2	IGS	SSC	ATAAATTGAATATAAA
	72	9	3.3	ycf1	IR	TTCCTCACT
	73	16	2.1	IGS	IR	ATTAACTACTTCATTT
	74	21	5.1	ycf2	IR	AAAAAAGGAAGTGACTTGGAC
	75	20	3.3	ycf2	IR	AAAAAAGAAGTAACTTGGAC

## Sheet: Table S14-3
Additional file 13: Table S14-3. Tandem repeat sequences of V. japonica.
Species	Number	Motif size (bp)	Copy number	Location	Region	Repeat motif
V. japonica	1	19	2.1	IGS	LSC	TCTTATCTTTAATAAGATA
	2	14	2.1	IGS	LSC	TAAAGTAAAATCAA
	3	15	2	IGS	LSC	CTTTATTATTATAAA
	4	7	9.3	IGS	LSC	TTATATA
	5	15	3.5	IGS	LSC	TATATATTATATATA
	6	16	3.8	IGS	LSC	TATTATATATATTATA
	7	17	2.2	IGS	LSC	ATATCAATAACCTATTA
	8	30	2.2	IGS	LSC	TTAACTATTCTACATTTTGATCTCTAACTA
	9	19	2.1	Intron(trnG-UCC)	LSC	ATATTTTTTCTATATCTAT
	10	7	16.7	IGS	LSC	TATATAT
	11	11	3.2	IGS	LSC	AACATTTAATT
	12	24	2.1	IGS	LSC	TTTTATAATATAATAATAAAATAT
	13	10	5.2	IGS	LSC	AATATTAATT
	14	11	10	IGS	LSC	TTATATTATAT
	15	7	13.1	IGS	LSC	TATATAT
	16	9	9.6	IGS	LSC	TATATATTA
	17	16	5.9	IGS	LSC	TATATATTATCATATA
	18	27	3.6	IGS	LSC	TATATTTTATATATATATTATATTATA
	19	28	3.5	IGS	LSC	TATATTTTATTATATATATTATATTATA
	20	56	2	IGS	LSC	ATATATTATATATATATTATCTATAATATATATTTTATCATATATATTAACTTTTA
	21	26	4.2	IGS	LSC	CTTTATATATTTTTTATATATATTAA
	22	14	2.1	IGS	LSC	TTCATTATATTTAT
	23	22	4	IGS	LSC	TATATTTATTATATTTATACTT
	24	14	2.2	IGS	LSC	ATTCTGATATTAAA
	25	17	2.2	IGS	LSC	AAAAAAATGCAAAGAAT
	26	13	3.5	IGS	LSC	ATAATTAATTTCT
	27	14	2.1	IGS	LSC	TTCTATAATTAGAA
	28	17	3	IGS	LSC	TATATAAATAAATATAA
	29	7	11.6	IGS	LSC	TATAATA
	30	23	4.9	IGS	LSC	AATATTATTATTTATAATATATA
	31	31	2	IGS	LSC	AATATATAAATATTATAATTTAGAATATATA
	32	14	5.8	IGS	LSC	TATAATTTATAATA
	33	13	2	IGS	LSC	AACAAATACTAAA
	34	27	2.2	IGS	LSC	ATTAATTTCCATTCTTAGTCATTCATA
	35	15	2	Intron(trnV-UAC)	LSC	TTAAATACTTAAAGA
	36	13	2	IGS	LSC	GATTAATTCAATA
	37	13	2	IGS	LSC	ATTAGTTGATAAT
	38	25	2	rbcL	LSC	AATTTGAATTCCAAGCAATGGATAC
	39	16	4.2	IGS	LSC	ATTAATTAATTATTTA
	40	21	2.3	IGS	LSC	GATATACTATAATCGATATTA
	41	30	2.1	IGS	LSC	TTTTTATAGTATTTATATTTAAATATCATT
	42	15	2	IGS	LSC	CAATTGGTCTACAAT
	43	23	2.5	IGS	LSC	TATTTAAATATTTAATTTATATA
	44	13	1.9	Intron(clpP)	LSC	TAGAATATGCTAC
	45	13	4.4	IGS	LSC	TATATAAATTAAT
	46	12	3.6	IGS	LSC	ATTATATAGATT
	47	17	2.4	IGS	LSC	ATTATTATATAATTAAT
	48	21	2.1	IGS	LSC	TTCATATTTATTGAATTAATA
	49	24	2	rps11	LSC	TACGTCCATTCTTACGCGAACCAA
	50	13	2.1	IGS	LSC	ATTTAATTATTAT
	51	21	2	Intron(rpl16)	LSC	TTTTTTTACATATTTAATGTT
	52	12	2.1	Intron(rpl16)	LSC	TTTATTTTTCTA
	53	28	2	Intron(rpl16)	LSC	ATTTCAATTTATAGATTTGTAGATAATT
	54	24	5.2	ycf2	IR	TTTGTCCAAGTCACTTCCTTTCTT
	55	21	5.1	ycf2	IR	TTTGTCCAAGTCACTTCTTTT
	56	16	2.1	IGS	IR	ATAAATGAAATAGTTA
	57	26	2.3	IGS	SSC	TTCTTTTTATATATATAGAATAAAAA
	58	15	2	ccsA	SSC	CCGGAAAGAGTCAAT
	59	16	2.1	IGS	IR	ATTAACTACTTCATTT
	60	43	2.6	ycf2	IR	AAAAAAAGAAGTAACTTAGACAAAAAGAAAGGAAGACTTGGAC
	61	20	2.4	ycf2	IR	GACAAAAAAGAAGAAACTTG
	62	24	5.2	ycf2	IR	ACAAAAAGAAAGGAAGTGACTTGG

## Sheet: Table S14-4
Additional file 13: Table S14-4. Tandem repeat sequences of V. collina.
Species	Number	Motif size (bp)	Copy number	Location	Region	Repeat motif
V. collina	1	23	3.6	IGS	LSC	ATATTATAAAAATAAGAATATAA
	2	14	2.1	IGS	LSC	ATAAATATATTAAG
	3	12	2.5	IGS	LSC	ATATAAATATAT
	4	37	2.2	IGS	LSC	ATTATAAATATATTAAAATAAATATATTAAGACTAAG
	5	15	2	IGS	LSC	TCAAATTTATATGTA
	6	17	2.2	IGS	LSC	ATATCAATAACCCATTA
	7	12	2.1	IGS	LSC	AAAATATGATAT
	8	31	1.9	IGS	LSC	CTACATTTTGATCTCTAACTATTAACTATTA
	9	22	2	IGS	LSC	TTTTATAATTTATAAATAATAT
	10	14	2.7	IGS	LSC	AATTAATATTCTTA
	11	13	3.5	IGS	LSC	TTTATAAATCTAT
	12	19	2.5	IGS	LSC	TTTATATTTATAAATCTAT
	13	22	2	IGS	LSC	TTTATAAATCTATTTTATATTT
	14	16	2	IGS	LSC	ATTCAATTTCTACCA
	15	14	2.2	IGS	LSC	AATAGAAAGAAGAT
	16	16	2.1	IGS	LSC	TCTTACTAGAGTTCTA
	17	12	2.2	IGS	LSC	ATTTTAATTAGA
	18	11	10	IGS	LSC	TTATATTATAT
	19	16	7.2	IGS	LSC	TATATATATATTTATA
	20	9	6.9	IGS	LSC	TATATTATA
	21	19	5.8	IGS	LSC	TATATTATATTTATATCTA
	22	26	2.4	IGS	LSC	ATTATATATATATATATATTCTATAT
	23	20	2	IGS	LSC	TATATATATATATATTATCA
	24	14	7.4	IGS	LSC	TATATTATATTTTA
	25	27	3	IGS	LSC	TATATTATTTTTTATCTATATATTATA
	26	36	3.4	IGS	LSC	ATATTATATATATTTTATATATATTTTTATATATTT
	27	11	6.2	IGS	LSC	ATATATTTTTT
	28	13	8.5	IGS	LSC	TATATTTATATTA
	29	9	7.3	IGS	LSC	TATTATATT
	30	14	2.2	IGS	LSC	ATTCTGATATTAAA
	31	17	2.6	IGS	LSC	AATAATATAAATTATAT
	32	30	2.4	IGS	LSC	ATTTATTTATATAAATTATAGATAATAAGA
	33	7	17.7	IGS	LSC	ATAATAT
	34	20	3.5	IGS	LSC	TTATAATATATAATTATAAA
	35	14	2.4	IGS	LSC	AATTAATTATAACA
	36	13	2	IGS	LSC	AACAAATACTAAA
	37	27	2.2	IGS	LSC	ATTAATTTCCATTCTTAGTTATTCATA
	38	13	2	IGS	LSC	GATTAATTCAATA
	39	25	2	rbcL	LSC	AATTTGAATTCCAAGCAATGGATAC
	40	14	3.2	IGS	LSC	TTATTAATTAATAT
	41	27	2	IGS	LSC	TTTTTTATGCAGACGTGAATATGATAT
	42	19	4	IGS	LSC	ATATTGCTTGATAAGAAGA
	43	14	2.4	IGS	LSC	TATTTAAATTTTTT
	44	15	2	IGS	LSC	CAATTGGTCTACAAT
	45	11	8.4	IGS	LSC	TATTATATTAT
	46	18	3.2	IGS	LSC	TTATTATAATTATTTATA
	47	19	4.5	IGS	LSC	ATTATATATTATTATAATT
	48	6	16.5	IGS	LSC	TATTTA
	49	32	3.3	IGS	LSC	ATTTATATTATTATAATTATTATATATTTATA
	50	17	6.1	IGS	LSC	TATTATATATTTAAATA
	51	22	4.5	IGS	LSC	TATTATATATTTAATATATTTA
	52	16	3.1	Intron(clpP)	LSC	TAGAATATGCTATAAC
	53	13	2.2	Intron(clpP)	LSC	ATAAATTATTCTA
	54	24	2.6	IGS	LSC	TTAATATATTAATTATAATATATA
	55	21	3.2	IGS	LSC	ATATATATTATATAGTTAATT
	56	23	2.9	IGS	LSC	ATATAGTTAATTATATTATAAGT
	57	17	2.2	IGS	LSC	TATTACAATTATATTAA
	58	16	3.8	IGS	LSC	TTTATTTATATTCATA
	59	21	2.1	IGS	LSC	TTCATATTTATTTAATTAATA
	60	24	2	rps11	LSC	TACGTCCATTCTTACGCGAACCAA
	61	15	2	Intron(rpl16)	LSC	ATTTATAGATTTAGA
	62	15	2.4	IGS	LSC	ACTAAAAAAACTAAT
	63	24	5.2	ycf2	IR	TTTGTCCAAGTCACTTCCTTTCTT
	64	21	5.1	ycf2	IR	TTTGTCCAAGTCACTTCTTTT
	65	20	2.2	IGS	IR	AAATGAAGTAGTAATAAATG
	66	16	3.1	IGS	IR	ATAAATGAAGTAGTTA
	67	20	2.4	ndhF	SSC	AAAATAAAAAAGTAATACAA
	68	21	2.1	ndhF	SSC	AAAATAAAAAGATTAAGACAT
	69	14	3.1	IGS	SSC	TTTTAAATCACTAT
	70	16	3.1	IGS	IR	ATTAACTACTTCATTT
	71	21	2.2	IGS	IR	ATTTCATTTATTAACTACTTC
	72	20	2.4	ycf2	IR	GACAAAAAAGAAGAAACTTG
	73	24	5.2	ycf2	IR	ACAAAAAGAAAGGAAGTGACTTGG

## Sheet: Table S14-5
Additional file 13: Table S14-5. Tandem repeat sequences of V. philippica.
Species	Number	Motif size (bp)	Copy number	Location	Region	Repeat motif
V. phillipica	1	19	2.1	IGS	LSC	TCTTATCTTTAATAAGATA
	2	16	2	IGS	LSC	TATAAGACTAAATTAT
	3	15	2.1	IGS	LSC	ATATTATAAGACTAA
	4	14	2.1	IGS	LSC	TAAAGTAAAATCAA
	5	24	2.3	IGS	LSC	TTATATATATATATATAAAATATT
	6	17	2.2	IGS	LSC	ATATCAATAACCTATTA
	7	30	2.2	IGS	LSC	TTAACTATTCTACATTTTGATCTCTAACTA
	8	19	2.1	Intron(trnG-UCC)	LSC	ATATTTTTTCTATATCTAT
	9	16	2.1	IGS	LSC	TACTTACTATATATTA
	10	20	3.5	IGS	LSC	TAATAGAAATTAATAAATAA
	11	11	3.2	IGS	LSC	AACATTTAATT
	12	30	2.2	IGS	LSC	AATATTTTAATATTTTATAAATAATAATAA
	13	10	5.2	IGS	LSC	AATATTAATT
	14	22	2.2	IGS	LSC	TAAATTTTCTATTTTATTTCAA
	15	16	5.6	IGS	LSC	TATATATTATCATATA
	16	31	2.4	IGS	LSC	TATATATATATTATCTATCATATATATTTTA
	17	28	3.7	IGS	LSC	TATATTTTATATATATATTATCTAATTA
	18	58	1.9	IGS	LSC	TATATATTATATATATATTATCTAAAATATATATTTTATCATATATATTAACTTTTAA
	19	14	2.1	IGS	LSC	TTCATTATATTTAT
	20	22	4	IGS	LSC	TATATTTATTATATTTATACTT
	21	14	2.2	IGS	LSC	ATTCTGATATTAAA
	22	23	2.2	IGS	LSC	ATATTTATACTCATATAAAATAT
	23	17	2.2	IGS	LSC	AAAAAAATGCAAAGAAT
	24	13	3.5	IGS	LSC	ATAATTAATTTCT
	25	14	2.1	IGS	LSC	TTCTATAATTAGAA
	26	11	2.8	IGS	LSC	TTATTATATTA
	27	10	3.7	IGS	LSC	TATATAATAA
	28	18	2.1	IGS	LSC	TATATAATAATATATAAA
	29	15	4.6	IGS	LSC	ATTTATAATATATAA
	30	22	3.1	IGS	LSC	ATTTCTAATATATAATTATATA
	31	13	2	IGS	LSC	AACAAATACTAAA
	32	27	3.2	IGS	LSC	ATTAATTTCCATTCTTAGTTATTCATA
	33	15	2	Intron(trnV-UAC)	LSC	TTAAATACTTAAAGA
	34	13	2	IGS	LSC	GATTAATTCAATA
	35	13	2	IGS	LSC	ATTAGTTGATAAT
	36	25	2	rbcL	LSC	AATTTGAATTCCAAGCAATGGATAC
	37	16	4.2	IGS	LSC	ATTAATTAATTATTTA
	38	21	2.3	IGS	LSC	GATATACTATAATCGATATTA
	39	30	2.1	IGS	LSC	TTTTTATAGTATTTATATTTAAATATCATT
	40	21	2	IGS	LSC	TTTTTAGCTATATTAACCTAT
	41	21	2.4	IGS	LSC	TAGCTATATTAACCTATATTA
	42	15	2	IGS	LSC	CAATTGGTCTACAAT
	43	23	2.5	IGS	LSC	TATTTAAATATTTAATTTATATA
	44	13	1.9	Intron(clpP)	LSC	TAGAATATGCTAC
	45	15	2.1	IGS	LSC	TCTTAAAAATATTAA
	46	28	2.3	IGS	LSC	ATATATTAATTAAATTATATAAATTATT
	47	17	2.4	IGS	LSC	ATTATTATATAATTAAT
	48	21	2.1	IGS	LSC	TTCATATTTATTTAATTAATA
	49	24	2	rps11	LSC	TACGTCCATTCTTACGCGAACCAA
	50	13	2.1	IGS	LSC	ATTTAATTATTAT
	51	21	2	Intron(rpl16)	LSC	TTTTTTTACATATTTAATGTT
	52	12	2.1	Intron(rpl16)	LSC	TTTATTTTTCTA
	53	20	2	Intron(rpl16)	LSC	TTCTATTTATAGATTTGTAG
	54	24	5.2	ycf2	IR	TTTGTCCAAGTCACTTCCTTTCTT
	55	21	5.1	ycf2	IR	TTTGTCCAAGTCACTTCTTTT
	56	16	2.1	IGS	IR	ATAAATGAAATAGTTA
	57	15	2	ycf1-IGS	IR-SSC	AAATATTTATTCGAT
	58	15	2	IGS-ndhF	SSC	TAATTAAAAAATAAA
	59	16	2.1	IGS	IR	ATTAACTACTTCATTT
	60	20	2.4	ycf2	IR	GACAAAAAAGAAGAAACTTG
	61	24	5.2	ycf2	IR	ACAAAAAGAAAGGAAGTGACTTGG

## Sheet: Table S14-6
Additional file 13: Table S14-6. Tandem repeat sequences of V. prionantha.
Species	Number	Motif size (bp)	Copy number	Location	Region	Repeat motif
V. prionantha	1	19	2.1	IGS	LSC	TCTTATCTTTAATAAGATA
	2	35	1.9	IGS	LSC	AATATAAATATTATAAATATATATAAGACTAAAAA
	3	15	2	IGS	LSC	CTTTATTATTATAAA
	4	15	2	IGS	LSC	TATATATATATATTT
	5	15	2	IGS	LSC	TTTATATTTTGTACA
	6	17	2.2	IGS	LSC	ATATCAATAACCTATTA
	7	30	2.2	IGS	LSC	TTAACTATTCTACATTTTGATCTCTAACTA
	8	19	2.1	Intron(trnG-UCC)	LSC	ATATTTTTTCTATATCTAT
	9	20	3.5	IGS	LSC	TAATAGAAATTAATAAATAA
	10	11	3.2	IGS	LSC	AACATTTAATT
	11	27	2	IGS	LSC	TTTTATATATTATAAATAATATAATAT
	12	30	2.1	IGS	LSC	AATATTTTAATATTTTATAAATAATAAAAT
	13	10	5.2	IGS	LSC	AATATTAATT
	14	16	5.6	IGS	LSC	TATATATTATCATATA
	15	31	2.4	IGS	LSC	TATATATATATTATCTATCATATATATTTTA
	16	28	3.7	IGS	LSC	TATATTTTATATATATATTATCTAATTA
	17	58	1.9	IGS	LSC	TATATATTATATATATATTATCTAAAATATATATTTTATCATATATATTAACTTTTAA
	18	14	2.1	IGS	LSC	TTCATTATATTTAT
	19	22	4	IGS	LSC	TATATTTATTATATTTATACTT
	20	14	2.2	IGS	LSC	ATTCTGATATTAAA
	21	17	2.2	IGS	LSC	AAAAAAATGCAAAGAAT
	22	15	4.6	IGS	LSC	ATTTATAATATATAA
	23	22	3.1	IGS	LSC	ATTTCTAATATATAATTATATA
	24	13	2	IGS	LSC	AACAAATACTAAA
	25	27	2.2	IGS	LSC	ATTAATTTCCATTCTTAGTCATTCATA
	26	15	2	Intron(trnV-UAC)	LSC	TTAAATACTTAAAGA
	27	13	2	IGS	LSC	GATTAATTCAATA
	28	13	2	IGS	LSC	ATTAGTTGATAAT
	29	25	2	rbcL	LSC	AATTTGAATTCCAAGCAATGGATAC
	30	16	4.2	IGS	LSC	ATTAATTAATTATTTA
	31	21	2.3	IGS	LSC	GATATACTATAATCGATATTA
	32	30	2.1	IGS	LSC	TTTTTATAGTATTTATATTTAAATATCATT
	33	15	2	IGS	LSC	CAATTGGTCTACAAT
	34	14	3.6	IGS	LSC	TATTATATTATTTA
	35	26	2	IGS	LSC	TTTATATTATATATATATTGAAATAT
	36	13	1.9	Intron(clpP)	LSC	TAGAATATGCTAC
	37	15	2.1	IGS	LSC	TCTTAAAAATATTAA
	38	13	4.4	IGS	LSC	TATATAAATTAAT
	39	12	3.6	IGS	LSC	ATTATATAGATT
	40	17	2.4	IGS	LSC	ATTATTATATAATTAAT
	41	21	2.1	IGS	LSC	TTCATATTTATTTAATTAATA
	42	24	2	rps11	LSC	TACGTCCATTCTTACGCGAACCAA
	43	13	2.1	IGS	LSC	ATTTAATTATTAT
	44	21	2	Intron(rpl16)	LSC	TTTTTTTACATATTTAATGTT
	45	12	2.1	Intron(rpl16)	LSC	TTTATTTTTCTA
	46	28	2	Intron(rpl16)	LSC	ATTTCAATTTATAGATTTGTAGATAATT
	47	24	5.2	ycf2	IR	TTTGTCCAAGTCACTTCCTTTCTT
	48	21	5.1	ycf2	IR	TTTGTCCAAGTCACTTCTTTT
	49	16	2.1	IGS	IR	ATAAATGAAATAGTTA
	50	18	2	ycf1-IGS	IR-SSC	AAATTTTGAAATATTTAT
	51	15	2	IGS-ndhF	SSC	TAATTAAAAAATAAA
	52	16	2.1	IGS	IR	ATTAACTACTTCATTT
	53	20	2.4	ycf2	IR	GACAAAAAAGAAGAAACTTG
	54	24	5.2	ycf2	IR	ACAAAAAGAAAGGAAGTGACTTGG
