# Supplementary material for: An integrated study of Violae Herba (Viola philippica) and five adulterants by morphology, chemical compositions and chloroplast genomes: insights into its certified plant origin
Source: Chin Med. 2022 Mar 3;17:32. doi: 10.1186/s13020-022-00585-9 (PMC8892722; doi:10.1186/s13020-022-00585-9)
Supplement: Supplementary file 14 — Additional file 14: Table S15. Dispersed repeat sequences of six Viola species. [file 13020_2022_585_MOESM14_ESM.xlsx]

## Sheet: Table S15-1
Additional file 14: Table S15-1. Dispersed repeat sequences of V. inconspicua.
Species	Number	Type	Motif size (bp)	Repeat start 1	Repeat start 2	Location	Region	Mismatch (bp)	E-value
V. inconspicua	1	F	30	2	36897	IGS, IGS	LSC	-3	0.000662
	2	P	32	265	31680	IGS, IGS	LSC	-2	1.69e-06
	3	C	31	4709	68648	IGS, IGS	LSC	-3	0.000183
	4	F	31	4787	115350	IGS, IGS	LSC, SSC	-3	0.000183
	5	P	30	6307	45882	trnS-GCU, trnS-GGA	LSC	-1	5.44e-07
	6	P	30	35906	45882	trnS-UGA, trnS-GGA	LSC	-3	0.000662
	7	F	36	39726	41950	psaB, psaA	LSC	-3	2.84e-07
	8	F	35	39766	41990	psaB, psaA	LSC	-3	1.04e-06
	9	F	31	39776	42000	psaB, psaA	LSC	-3	0.000183
	10	F	39	44704	100515	ycf3 intron, IGS	LSC, IRB	-2	1.54e-10
	11	F	39	44704	123122	ycf3 intron, ndhA intron	LSC, SSC	0	2.31e-14
	12	P	39	44704	142665	ycf3 intron, IGS	LSC, IRA	-2	1.54e-10
	13	F	30	44716	100527	ycf3 intron, IGS	LSC, IRB	-3	0.000662
	14	P	30	44716	142662	ycf3 intron, IGS	LSC, IRA	-3	0.000662
	15	F	45	90665	90713	ycf2, ycf2	IRB	-3	2.16e-12
	16	P	69	90665	152461	ycf2, ycf2	IRB, IRA	-3	2.83e-26
	17	P	45	90665	152461	ycf2, ycf2	IRB, IRA	-3	2.16e-12
	18	P	69	90689	152485	ycf2, ycf2	IRB, IRA	-3	2.83e-26
	19	P	45	90713	152509	ycf2, ycf2	IRB, IRA	-3	2.16e-12
	20	P	32	90735	152431	ycf2, ycf2	IRB, IRA	-3	5.06e-05
	21	P	32	90756	152452	ycf2, ycf2	IRB, IRA	-3	5.06e-05
	22	F	40	100515	123122	IGS, ndhA intron	IRB, SSC	-2	4.05e-11
	23	F	30	100527	123134	IGS, ndhA intron	IRB, SSC	-3	0.000662
	24	F	30	110728	132461	IGS, IGS	IRB, IRA	-2	2.37e-05
	25	P	40	123122	142664	ndhA intron, IGS	SSC, IRA	-2	4.05e-11
	26	P	30	123134	142662	ndhA intron, IGS	SSC, IRA	-3	0.000662
	27	F	45	152461	152509	ycf2, ycf2	IRA	-3	2.16e-12

## Sheet: Table S15-2
Additional file 14: Table S15-2. Dispersed repeat sequences of V. betonicifolia.
Species	Number	Type	Motif size (bp)	Repeat start 1	Repeat start 2	Location	Region	Mismatch (bp)	E-value
V. betonicifolia	1	R	30	4770	31672	IGS, IGS	LSC	-3	0.000654
	2	F	33	4771	31672	IGS, IGS	LSC	-3	1.37e-05
	3	R	31	4782	31622	IGS, IGS	LSC	-3	0.000181
	4	C	31	4784	37260	IGS, IGS	LSC	-2	6.24e-06
	5	P	30	4816	7938	IGS, IGS	LSC	-2	2.34e-05
	6	P	30	6404	45928	trnS-GCU, trnS-GGA	LSC	-1	5.37e-07
	7	R	30	7944	31657	IGS, IGS	LSC	-3	0.000654
	8	C	30	31618	37262	IGS, IGS	LSC	-1	5.37e-07
	9	P	32	31619	37260	IGS, IGS	LSC	-2	1.66e-06
	10	F	30	31657	37246	IGS, IGS	LSC	-3	0.000654
	11	P	30	35934	45928	trnS-UGA, trnS-GGA	LSC	-3	0.000654
	12	P	31	37260	68662	IGS, IGS	LSC	-3	0.000181
	13	F	36	39764	41988	psaB, psaA	LSC	-3	2.81e-07
	14	F	35	39804	42028	psaB, psaA	LSC	-3	1.03e-06
	15	F	31	39814	42038	psaB, psaA	LSC	-3	0.000181
	16	F	39	44751	100458	ycf3 intron, IGS	LSC, IRB	-2	1.52e-10
	17	F	39	44751	122110	ycf3 intron, ndhA intron	LSC, SSC	-1	2.66e-12
	18	P	39	44751	141677	ycf3 intron, IGS	LSC, IRA	-2	1.52e-10
	19	P	45	90624	151481	ycf2, ycf2	IRB, IRA	-3	2.13e-12
	20	P	45	90648	151505	ycf2, ycf2	IRB, IRA	-3	2.13e-12
	21	P	40	90670	151443	ycf2, ycf2	IRB, IRA	-3	1.52e-09
	22	P	40	90691	151464	ycf2, ycf2	IRB, IRA	-3	1.52e-09
	23	F	40	100458	122110	IGS, ndhA intron	IRB, SSC	-3	1.52e-09
	24	F	30	110669	131475	IGS, IGS	IRB, IRA	-2	2.34e-05
	25	P	40	122110	141676	ndhA intron, IGS	SSC, IRA	-3	1.52e-09

## Sheet: Table S15-3
Additional file 14: Table S15-3. Dispersed repeat sequences of V. japonica.
Species	Number	Type	Motif size (bp)	Repeat start 1	Repeat start 2	Location	Region	Mismatch (bp)	E-value
V. japonica	1	F	30	3	36956	IGS, IGS	LSC	-3	0.000663
	2	R	31	4729	83372	IGS, rpl16 intron	LSC	-3	0.000183
	3	C	30	4744	37038	IGS, IGS	LSC	-2	2.37e-05
	4	F	31	4806	115388	IGS, IGS	LSC, SSC	-3	0.000183
	5	P	30	6340	45974	trnS-GCU, trnS-GGA	LSC	-1	5.44e-07
	6	P	30	35969	45974	trnS-UGA, trnS-GGA	LSC	-3	0.000663
	7	F	36	39809	42033	psaB, psaA	LSC	-3	2.85e-07
	8	F	35	39849	42073	psaB, psaA	LSC	-3	1.04e-06
	9	F	31	39859	42083	psaB, psaA	LSC	-3	0.000183
	10	F	39	44799	100574	ycf3 intron, IGS	LSC, IRB	-2	1.54e-10
	11	F	39	44799	123175	ycf3 intron, ndhA intron	LSC, SSC	0	2.31e-14
	12	P	39	44799	142714	ycf3 intron, IGS	LSC, IRA	-2	1.54e-10
	13	F	30	44811	100586	ycf3 intron, IGS	LSC, IRB	-3	0.000663
	14	P	30	44811	142711	ycf3 intron, IGS	LSC, IRA	-3	0.000663
	15	P	45	90752	152506	ycf2, ycf2	IRB, IRA	-3	2.16e-12
	16	P	45	90776	152530	ycf2, ycf2	IRB, IRA	-3	2.16e-12
	17	P	32	90798	152476	ycf2, ycf2	IRB, IRA	-3	5.06e-05
	18	P	32	90819	152497	ycf2, ycf2	IRB, IRA	-3	5.06e-05
	19	F	40	100574	123175	IGS, ndhA intron	IRB, SSC	-2	4.05e-11
	20	F	30	100586	123187	IGS, ndhA intron	IRB, SSC	-3	0.000663
	21	F	30	110787	132510	IGS, IGS	IRB, IRA	-2	2.37e-05
	22	P	40	123175	142713	ndhA intron, IGS	SSC, IRA	-2	4.05e-11
	23	P	30	123187	142711	ndhA intron, IGS	SSC, IRA	-3	0.000663

## Sheet: Table S15-4
Additional file 14: Table S15-4. Dispersed repeat sequences of V. collina.
Species	Number	Type	Motif size (bp)	Repeat start 1	Repeat start 2	Location	Region	Mismatch (bp)	E-value
V. collina	1	C	32	4712	37275	IGS, IGS	LSC	-3	5.1e-05
	2	F	32	4767	116006	IGS, IGS	LSC, SSC	-2	1.7e-06
	3	P	30	6323	46054	trnS-GCU, trnS-GGA	LSC	-1	5.49e-07
	4	R	31	32658	73683	IGS, IGS	LSC	-3	0.000185
	5	P	30	35928	46054	trnS-UGA, trnS-GGA	LSC	-3	0.000668
	6	P	33	37016	73690	IGS, IGS	LSC	-3	1.4e-05
	7	C	30	37084	69255	IGS, IGS	LSC	-3	0.000668
	8	F	30	37328	37374	IGS, IGS	LSC	-3	0.000668
	9	F	32	39855	42079	psaB, psaA	LSC	-2	1.7e-06
	10	F	36	39865	42089	psaB, psaA	LSC	-3	2.87e-07
	11	F	35	39905	42129	psaB, psaA	LSC	-3	1.05e-06
	12	F	31	39915	42139	psaB, psaA	LSC	-3	0.000185
	13	F	39	44876	101140	ycf3 intron, IGS	LSC, IRB	-2	1.55e-10
	14	F	39	44876	123784	ycf3 intron, ndhA intron	LSC, SSC	-1	2.72e-12
	15	P	39	44876	143397	ycf3 intron, IGS	LSC, IRA	-2	1.55e-10
	16	F	30	44888	101152	ycf3 intron, IGS	LSC, IRB	-3	0.000668
	17	P	30	44888	143394	ycf3 intron, IGS	LSC, IRA	-3	0.000668
	18	P	45	91310	153197	ycf2, ycf2	IRB, IRA	-3	2.17e-12
	19	P	45	91334	153221	ycf2, ycf2	IRB, IRA	-3	2.17e-12
	20	P	32	91356	153167	ycf2, ycf2	IRB, IRA	-3	5.1e-05
	21	P	32	91377	153188	ycf2, ycf2	IRB, IRA	-3	5.1e-05
	22	F	31	98491	146054	ndhB intron, ndhB intron	IRB, IRA	-3	0.000185
	23	F	40	101140	123784	IGS, ndhB intron	IRB, SSC	-3	1.55e-09
	24	P	40	123784	143396	ndhA intron, IGS	SSC, IRA	-3	1.55e-09

## Sheet: Table S15-5
Additional file 14: Table S15-5. Dispersed repeat sequences of V. philippica.
Species	Number	Type	Motif size (bp)	Repeat start 1	Repeat start 2	Location	Region	Mismatch (bp)	E-value
V. philippica	1	F	30	3	36933	IGS, IGS	LSC	-3	0.000663
	2	C	35	4728	32700	IGS, IGS	LSC	-3	1.04e-06
	3	F	31	4800	115420	IGS, IGS	LSC, SSC	-3	0.000183
	4	P	30	6321	45926	trnS-GCU, trnS-GGA	LSC	-1	5.44e-07
	5	P	30	35947	45926	trnS-UGA, trnS-GGA	LSC	-3	0.000663
	6	R	30	37010	68690	IGS, IGS	LSC	-3	0.000663
	7	F	36	39761	41985	psaB, psaA	LSC	-3	2.84e-07
	8	F	35	39801	42025	psaB, psaA	LSC	-3	1.04e-06
	9	F	31	39811	42035	psaB, psaA	LSC	-3	0.000183
	10	F	39	44750	100575	ycf3 intron, IGS	LSC, IRB	-2	1.54e-10
	11	F	39	44750	123165	ycf3 intron, ndhA intron	LSC, SSC	0	2.31e-14
	12	P	39	44750	142707	ycf3 intron, IGS	LSC, IRA	-2	1.54e-10
	13	F	30	44762	100587	ycf3 intron, IGS	LSC, IRB	-3	0.000663
	14	P	30	44762	142704	ycf3 intron, IGS	LSC, IRA	-3	0.000663
	15	F	30	47357	47411	IGS, IGS	LSC	-2	2.37e-05
	16	P	45	90753	152499	ycf2, ycf2	IRB, IRA	-3	2.16e-12
	17	P	45	90777	152523	ycf2, ycf2	IRB, IRA	-3	2.16e-12
	18	P	32	90799	152469	ycf2, ycf2	IRB, IRA	-3	5.06e-05
	19	P	32	90820	152490	ycf2, ycf2	IRB, IRA	-3	5.06e-05
	20	F	40	100575	123165	IGS, ndhA intron	IRB, SSC	-2	4.05e-11
	21	F	30	100587	123177	IGS, ndhA intron	IRB, SSC	-3	0.000663
	22	F	30	110788	132503	IGS, IGS	IRB, IRA	-2	2.37e-05
	23	P	40	123165	142706	ndhA intron, IGS	SSC, IRA	-2	4.05e-11
	24	P	30	123177	142704	ndhA intron, IGS	SSC, IRA	-3	0.000663

## Sheet: Table S15-6
Additional file 14: Table S15-6. Dispersed repeat sequences of V. prionantha.
Species	Number	Type	Motif size (bp)	Repeat start 1	Repeat start 2	Location	Region	Mismatch (bp)	E-value
V. prionantha	1	F	30	3	36862	IGS, IGS	LSC	-3	0.000661
	2	C	30	4734	32637	IGS, IGS	LSC	-3	0.000661
	3	F	31	4815	115200	IGS, IGS	LSC, SSC	-3	0.000183
	4	P	30	6341	45819	trnS-GCU, trnS-GGA	LSC	-1	5.43e-07
	5	P	30	35877	45819	trnS-UGA, trnS-GGA	LSC	-3	0.000661
	6	F	36	39655	41879	psaB, psaA	LSC	-3	2.84e-07
	7	F	35	39695	41919	psaB, psaA	LSC	-3	1.04e-06
	8	F	31	39705	41929	psaB, psaA	LSC	-3	0.000183
	9	F	39	44644	100351	ycf3 intron, IGS	LSC, IRB	-2	1.53e-10
	10	F	39	44644	122973	ycf3 intron, ndhA intron	LSC, SSC	0	2.3e-14
	11	P	39	44644	142517	ycf3 intron, IGS	LSC, IRA	-2	1.53e-10
	12	F	30	44656	100363	ycf3 intron, IGS	LSC, IRB	-3	0.000661
	13	P	30	44656	142514	ycf3 intron, IGS	LSC, IRA	-3	0.000661
	14	P	45	90537	152301	ycf2, ycf2	IRB, IRA	-3	2.15e-12
	15	P	45	90561	152325	ycf2, ycf2	IRB, IRA	-3	2.15e-12
	16	P	32	90583	152271	ycf2, ycf2	IRB, IRA	-3	5.05e-05
	17	P	32	90604	152292	ycf2, ycf2	IRB, IRA	-3	5.05e-05
	18	F	40	100351	122973	IGS, ndhA intron	IRB, SSC	-2	4.04e-11
	19	F	30	100363	122985	IGS, ndhA intron	IRB, SSC	-3	0.000661
	20	F	30	110565	132312	IGS, IGS	IRB, IRA	-2	2.36e-05
	21	P	40	122973	142516	ndhA intron, IGS	SSC, IRA	-2	4.04e-11
	22	P	30	122985	142514	ndhA intron, IGS	SSC, IRA	-3	0.000661
