# Supplementary material for: An integrated study of Violae Herba (Viola philippica) and five adulterants by morphology, chemical compositions and chloroplast genomes: insights into its certified plant origin
Source: Chin Med. 2022 Mar 3;17:32. doi: 10.1186/s13020-022-00585-9 (PMC8892722; doi:10.1186/s13020-022-00585-9)
Supplement: Supplementary file 15 — Additional file 15: Table S16. Sequence polymorphism of divergent regions and conventional cp DNA markers in Viola. [file 13020_2022_585_MOESM15_ESM.xlsx]

## Sheet: Table S16
Additional file 15: Table S16. Sequence polymorphism of divergent regions and conventional cp DNA markers in Viola.
cp DNA markers	Aligned length (bp)	Polymorphic sites		Parsimony informative sites (PICs)		Nucleotide diversity (Pi)	Region
		Number	%	Number	%
trnH(GUG)-psbA	431	46	0.106729	7	0.0162413	0.04594	LSC
trnK(UUU)-trnQ(UUG)	710	36	0.0507042	3	0.00422535	0.01796	LSC
psbM-trnY(GUA)【psbM-trnD(GUC)-trnY(GUA)】	1749	86	0.049171	20	0.0114351	0.01876	LSC
trnE(UUC)-trnT(GGU)	1054	78	0.0740038	12	0.0113852	0.02532	LSC
psbZ-trnG(GCC)	1035	92	0.0888889	11	0.010628	0.03069	LSC
trnF(GAA)-ndhJ	938	51	0.054371	14	0.0149254	0.02301	LSC
petA-psbL【petA-psbJ-psbL)】	1507	88	0.0583942	52	0.0345056	0.03207	LSC
psbE-petL	1230	36	0.0292683	5	0.00406504	0.01204	LSC
ndhF	2262	58	0.025641	7	0.00309461	0.0092	LSC
ccsA-ndhD	291	23	0.0790378	5	0.0171821	0.03245	LSC
atpH-atpI	1237	41	0.0331447	8	0.00646726	0.01259	LSC
rpoB-petN【rpoB-trnC(GCA)-petN)】	1702	50	0.0293772	9	0.0052879	0.01143	SSC
rpl16 intron	1185	41	0.0345992	6	0.00506329	0.01285	SSC
ndhF-trnL(UAG)	1770	124	0.0700565	6	0.00338983	0.02308	SSC
ndhA intron	1176	36	0.0306122	11	0.00935374	0.01196	SSC
matK	1527	36	0.0235756	10	0.00654879	0.00922	LSC
psbK-psbI	405	20	0.0493827	4	0.00987654	0.01934	LSC
atpF-atpH	568	25	0.0440141	4	0.00704225	0.01693	LSC
rpoC1 exon2	1626	22	0.0135301	6	0.00369004	0.00529	LSC
trnL(UAA)-trnF(GAA)	367	7	0.0190736	2	0.00544959	0.00785	LSC
atpB-rbcL	821	18	0.0219245	4	0.00487211	0.00847	LSC
rbcL	1428	14	0.00980392	3	0.00210084	0.00369	LSC
Complete cp genomes (exclude an IR region)	132986	2159	0.0162348	480	0.0036094	0.00649
LSC	88318	1680	0.0190222	375	0.00424602	0.00766
SSC	17510	372	0.021245	80	0.00456882	0.00871
IR	27237	106	0.00389176	27	0.000991299	0.00152
77 protein coding genes	68449	797	0.0116437	180	0.0026297	0.00445
Intergenic regions	49093	1446	0.0294543	258	0.00525533	0.01239
Introns	18643	250	0.0134099	51	0.00273561	0.00519
